# Supplementary material for: Applying Chitosan-Based Films Enriched with Borago officinalis Extract for Active and Green Packaging of Fresh Rainbow Trout Fillets
Source: Foods. 2025 Feb 14;14(4):639. doi: 10.3390/foods14040639 (PMC11854841; doi:10.3390/foods14040639)
Supplement: Supplementary file 1 [file foods-14-00639-s001.zip]

Archive with 1 entries (1 files):
- foods-3457000-supplementary.pdf
